# Supplementary material for: Intratumoral Heterogeneity of Expression of 16 miRNA in Luminal Cancer of the Mammary Gland
Source: Noncoding RNA. 2020 May 11;6(2):16. doi: 10.3390/ncrna6020016 (PMC7344477; doi:10.3390/ncrna6020016)
Supplement: Supplementary file 1 [file ncrna-06-00016-s001.zip › Supplementary S1.xlsx]

## Sheet: S1
Table S1
The oligonucleotide sequences used in the study.
Target	Type	Sequence (5’ → 3’)
miR-145-5p	RT primer	CGTGTCGCCTTGTAGCACGACCTTATTCGCACCCTCGACACGACAGGGATTC
	Reverse PCR primer	GCCTTGTAGCACGACCTTA
	PCR probe	(R6G)-TTCGCACCC(T-BHQ1)CGACACGACAGGGATTC
	Forward PCR primer	ACACGTCCAGTTTTCCCAG
miR-221-3p	RT primer	GTCGTGTCTGAGGCTCACTGAGACCTATTCGCACCTСGACACGACGAAACCCA
	Reverse PCR primer	CTGAGGCTCACTGAGACCT
	PCR probe	(R6G)-ATTCGCACC(T-BHQ1)CGACACGACGAAACCCAG
	Forward PCR primer	CAGCAGCTACATTGTCTGC
miR-451a	RT primer	GTCGTGTCTGAGGCTCACTGAGACCTATTCGCACCTCGACACGACAACTCAGT
	Reverse PCR primer	CTGAGGCTCACTGAGACCT
	PCR probe	(R6G)-ATTCGCACC(T-BHQ1)CGACACGACAACTCAGTA
	Forward PCR primer	CCAGCAAACCGTTACCATT
miR-21-5p	RT primer	GTCGTATCCAGTGCAGGGTCCGAGGTATTCGCACTGGATACGACTCAACATC
	Reverse PCR primer	AGTGCAGGGTCCGAGGTA
	PCR probe	(R6G)-TTCGCACTGGATACGACTCAACATC-(BHQ1)
	Forward PCR primer	GCCGCTAGCTTATCAGACT
miR-222-3p	RT primer	GTCGTATCCAGTGCAGGGTCCGAGGTATTCGCACTGGATACGACACCCAGTA
	Reverse PCR primer	AGTGCAGGGTCCGAGGTA
	PCR probe	(R6G)-TTCGCACTGGATACGACACCCAGTA-(BHQ1)
	Forward PCR primer	GCCGCAGCTACATCTGGC
miR-205-5p	RT primer	GTCGTATCCAGTGCAGGGTCCGAGGTATTCGCACTGGATACGACCAGACTCC
	Reverse PCR primer	AGTGCAGGGTCCGAGGTA
	PCR probe	(R6G)-TTCGCACTGGATACGACCAGACTCC-(BHQ1)
	Forward PCR primer	GCCGCTCCTTCATTCCACC
miR-125b-5p	RT primer	GTCGTGTCTGAGGCTCACTGAGACCTATTCGCACCCTCGACACGACTCACAAGT
	Reverse PCR primer	CTGAGGCTCACTGAGACCT
	PCR probe	(R6G)-ATTCGCACCCTCGACACGACTCACAAGT-(BHQ1)
	Forward PCR primer	TAAGCTCCCTGAGACCCTA
miR-200a-3p	RT primer	GTCGTGTCTGAGGCTCACTGAGACCTATTCGCACCTCGACACGACACATCGTT
	Reverse PCR primer	CTGAGGCTCACTGAGACCT
	PCR probe	(R6G)-ATTCGCACCTCGACACGACACATCGTT-(BHQ1)
	Forward PCR primer	CCAGCTAACACTGTCTGGT
miR-126-3p	RT primer	GTCGTGTCTGAGGCTCACTGAGACCTATTCGCACCTCGACACGACCGCATTATT
	Reverse PCR primer	CTGAGGCTCACTGAGACCT
	PCR probe	(R6G)-ATTCGCACCTCGACACGACCGCATTATT-(BHQ1)
	Forward PCR primer	TCTCACTCGTACCGTGAGT
miR-20a-5p	RT primer	GTCGTGTCTGAGGCTCACTGAGACCTATTCGCACCTCGACACGACCTACCTGC
	Reverse PCR primer	CTGAGGCTCACTGAGACCT
	PCR probe	(R6G)-ATTCGCACCTCGACACGACCTACCTGC-(BHQ1)
	Forward PCR primer	CACCAGCTAAAGTGCTTATAGTG
miR-200b-3p	RT primer	GTCGTGTCTGAGGCTCACTGAGACCTATTCGCACCCTCGACACGACTCATCATT
	Reverse PCR primer	CTGAGGCTCACTGAGACCT
	PCR probe	(R6G)-ATTCGCA+CCC(T-BHQ1)CGACACGACTCATCATT
	Forward PCR primer	TCCAGCTAATACTGCCTGGT
miR-181a-5p	RT primer	GAGGAGAGGCCTCACACCACTAACCATCCTCACCTCCTCTCCTCACTCACC
	Reverse PCR primer	GCCTCACACCACTAACCA
	PCR probe	(R6G)-TCA+CCTCCTCTCCTCACTCACCG-(BHQ1)
	Forward PCR primer	CCGCAA+CATTCAACGCT
miR-99a-5p	RT primer	CGTGATGCTGAGGCTCACTGAGACCTTTCGCACCCTCGCATCACGCACAAGATC
	Reverse PCR primer	CTGAGGCTCACTGAGACCT
	PCR probe	(R6G)- TTCGCACCC(T-BHQ1)CGCATCACGCACAAGATC
	Forward PCR primer	TAGGACACCCGTAGATCCG
miR-214-3p	RT primer	GTACGTGCGCTCTGCTGACACCACTCTATCCTACCCTCGCACGTACACTGCCT
	Reverse PCR primer	GCTCTGCTGACACCACTCTA
	PCR probe	(R6G)-TCCTACCC(T-BHQ1)CGCACGTACACTGCCTG
	Forward PCR primer	ATACACAGCAGGCACAGA
miR-30a-3p	RT primer	GTCGTGTCGTGAACCAGACAGACACAATTCGCACCCTCGACACGACCTTCCAGT
	Reverse PCR primer	GTGAACCAGACAGACACAA
	PCR probe	(R6G)-TTCGCACCC(T-BHQ1)CGACACGACCTTCCAGT
	Forward PCR primer	AGGCCTGTAAACATCCTCG
miR-191-5p	RT primer	GTCGTGTCTGAGGCTCACTGAGACCTATTCGCACCTCGACACGACCAGCTGCT
	Reverse PCR primer	CTGAGGCTCACTGAGACCT
	PCR probe	(R6G)- ATTCGCACCTCGACACGACCAGCTGCT-(BHQ1)
	Forward PCR primer	CAGCCAACGGAATCCCAAA
miR-100-5p	RT primer	GTCGTGTCTGAGGCTCACTGAGACCTTTCGCACCCTCGACACGACCACAAGTTC
	Reverse PCR primer	CTGAGGCTCACTGAGACCT
	PCR probe	(R6G)-TTCGCACCC(T-BHQ1)CGACACGACCACAAGTTC
	Forward PCR primer	CTCCACAACCCGTAGATCC
U6	RT primer	GTCGTATCCAGTGCAGGGTCCGAGGTATTCGCACTGGATACGACGGCCATGC
	Reverse PCR primer	AGTGCAGGGTCCGAGGTA
	PCR probe	(R6G)-TTCGCACTGGATACGACGGCCATGC-(BHQ1)
	Forward PCR primer	GCCGCATACAGAGAAGATTA
U54	RT primer	GTCGTGTCTGAGGCTGACTGAGACCTATTCGCACCTGACACGACCACCGTTA
	Reverse PCR primer	CTGAGGCTGACTGAGACCT
	PCR probe	(R6G)- ATTCGCACCTGACACGACCACCGTTACT-(BHQ1)
	Forward PCR primer	ACGAGCCCTATTGTGTTGAG
U58	RT primer	GTCGTGTCTGAGGCTGACTGAGACCTATTCGCACCTGACACGACGGTGTCCT
	Reverse PCR primer	CTGAGGCTGACTGAGACCT
	PCR probe	(R6G)- ATTCGCACCTGACACGACGGTGTCCT-(BHQ1)
	Forward PCR primer	ACGTCGAGTGATGACTTTCTT
miR-143-3p	RT primer	GTCGTGTCTGAGGCTCACTGAGACCTTTCGCACCCTGACACGACGAGCTACA
	Reverse PCR primer	CTGAGGCTCACTGAGACCT
	PCR probe	(R6G)- TTCGCACCC(T-BHQ1)GACACGACGAGCTACA
	Forward PCR primer	CAGCCTGAGATGAAGCACT
miR-204-5p	RT primer	GTCGTGTCTGAGGCTCACTGAGACCTTTCGCACCCTCGACACGACAGGCATAG
	Reverse PCR primer	CTGAGGCTCACTGAGACCT
	PCR probe	(R6G)-TTCGCACCC(T-BHQ1)CGACACGACAGGCATAG
	Forward PCR primer	GACCGTTCCCTTTGTCATC
R6G	Rhodamine 6G (Rhodamine 590)
BHQ1	Black Hole Quencher-1
LNA	Locked Nucleic Acid
+C=C-LNA
